# Supplementary material for: Utilising Sentinel-1’s Orbital Stability for Efficient Pre-Processing of Radiometric Terrain Corrected Gamma Nought Backscatter
Source: Sensors (Basel). 2023 Jul 1;23(13):6072. doi: 10.3390/s23136072 (PMC10346578; doi:10.3390/s23136072)
Supplement: Supplementary file 1 [file sensors-23-06072-s001.zip]

Archive with 1 entries (1 files):
- sensors-2428068-supplementary.pdf
